# Supplementary material for: Environmentally Friendly New Catalyst Using Waste Alkaline Solution from Aluminum Production for the Synthesis of Biodiesel in Aqueous Medium
Source: Bioengineering (Basel). 2023 Jun 7;10(6):692. doi: 10.3390/bioengineering10060692 (PMC10295760; doi:10.3390/bioengineering10060692)
Supplement: Supplementary file 1 [file bioengineering-10-00692-s001.zip]

Archive with 1 entries (1 files):
- bioengineering-2408309-supplementary.pdf
